# Supplementary material for: Functional MRI-Specific Alterations in Salience Network in Mild Cognitive Impairment: An ALE Meta-Analysis
Source: Front Aging Neurosci. 2021 Jul 26;13:695210. doi: 10.3389/fnagi.2021.695210 (PMC8350339; doi:10.3389/fnagi.2021.695210)
Supplement: Supplementary file 1 [file Data_Sheet_1.zip]

Archive with 3 entries (3 files):
- Jackknife sensitivity analysis 695210.pdf
- Quality assessment of included studies 695210.pdf
- Seeds of included studies 695210.pdf
